# Supplementary material for: A Higher Polygenic Risk Score Is Associated with a Higher Recurrence Rate of Atrial Fibrillation in Direct Current Cardioversion-Treated Patients
Source: Medicina (Kaunas). 2021 Nov 18;57(11):1263. doi: 10.3390/medicina57111263 (PMC8624440; doi:10.3390/medicina57111263)
Supplement: Supplementary file 1 [file medicina-57-01263-s001.zip]

Archive with 1 entries (1 files):
- medicina-1415650-supplementary.pdf
